# Supplementary material for: Identification and Expression Analysis of R2R3-MYB Transcription Factors Associated with Flavonoid Biosynthesis in Panax quinquefolius
Source: Int J Mol Sci. 2024 Mar 26;25(7):3709. doi: 10.3390/ijms25073709 (PMC11011825; doi:10.3390/ijms25073709)
Supplement: Supplementary file 1 [file ijms-25-03709-s001.zip]

Archive with 2 entries (2 files):
- ijms-2909463-supplementary.pdf
- Supplementary tables.xlsx
